# Supplementary material for: A Microphysiological Model to Mimic the Placental Remodeling during Early Stage of Pregnancy under Hypoxia-Induced Trophoblast Invasion
Source: Biomimetics (Basel). 2024 May 12;9(5):289. doi: 10.3390/biomimetics9050289 (PMC11118815; doi:10.3390/biomimetics9050289)
Supplement: Supplementary file 1 [file biomimetics-09-00289-s001.zip]

Archive with 1 entries (1 files):
- biomimetics-2945262-supplementary.pdf
